# Supplementary material for: Impact of Portion Control Tools on Portion Size Awareness, Choice and Intake: Systematic Review and Meta-Analysis
Source: Nutrients. 2021 Jun 9;13(6):1978. doi: 10.3390/nu13061978 (PMC8229078; doi:10.3390/nu13061978)
Supplement: Supplementary file 1 [file nutrients-13-01978-s001.zip]

Archive with 1 entries (1 files):
- nutrients-1184196-SI.pdf
